# Supplementary material for: Alignment in spatial memory: Encoding of reference frames or of relations?
Source: Psychon Bull Rev. 2020 Oct 6;28(1):249–58. doi: 10.3758/s13423-020-01791-y (PMC7870619; doi:10.3758/s13423-020-01791-y)
Supplement: Supplementary file 1 — (PDF 1.28 MB) [file 13423_2020_1791_MOESM1_ESM.zip]

Archive with 7 entries (6 files):
- supplement/
- supplement/rforData_24Participants_2SDFilter.csv
- supplement/AnalysesSteps.R
- supplement/preprocess.R
- supplement/signedErrorCorrelations.R
- supplement/signedErrorMeans.R
- supplement/Readme.txt
