# Supplementary material for: Alignment in spatial memory: Encoding of reference frames or of relations?
Source: Psychon Bull Rev. 2020 Oct 6;28(1):249–58. doi: 10.3758/s13423-020-01791-y (PMC7870619; doi:10.3758/s13423-020-01791-y)
Supplement: Supplementary file 1 — (PDF 1.28 MB) [file 13423_2020_1791_MOESM1_ESM.zip › supplement/rforData_24Participants_2SDFilter.csv]

ID	taskOrder	shape	task	heading	ae	se	rt
0	ego first	circ	ego	0	23.730414	15.582654	9.980116
0	ego first	circ	ego	45	54.210376	14.993107	11.450669
0	ego first	circ	ego	90	62.294608	-2.467032	15.117609
0	ego first	circ	ego	135	54.948097	49.169479	13.548363
0	ego first	circ	ego	180	26.52946	6.117376	11.394213
0	ego first	circ	ego	225	61.070014	-65.755767	11.676303
0	ego first	circ	ego	270	84.396536	-22.864634	15.799808
0	ego first	circ	ego	315	48.239218	-29.107353	12.433945
0	ego first	circ	jrd	0	34.03531	11.860321	18.911699
0	ego first	circ	jrd	45	76.943289	-19.723617	18.52564
0	ego first	circ	jrd	90	47.760965	30.67547	21.701085
0	ego first	circ	jrd	135	45.926501	11.903615	20.491032
0	ego first	circ	jrd	180	35.057524	-30.996534	20.115168
0	ego first	circ	jrd	225	41.522352	-5.173733	17.335736
0	ego first	circ	jrd	270	47.53741	-10.689669	16.799953
0	ego first	circ	jrd	315	49.681415	-25.277724	18.753054
2	ego first	square	ego	0	6.099268	-1.40169	4.382191
2	ego first	square	ego	45	9.301988	-6.76899	10.599834
2	ego first	square	ego	90	11.486177	-5.62317	9.95217
2	ego first	square	ego	135	8.007347	-2.753285	17.01237
2	ego first	square	ego	180	9.795454	-8.288719	11.435804
2	ego first	square	ego	225	7.018041	-5.236117	15.175076
2	ego first	square	ego	270	9.629299	-5.324078	8.928245
2	ego first	square	ego	315	10.525264	-8.077751	8.410614
2	ego first	square	jrd	0	10.375974	3.803011	10.799645
2	ego first	square	jrd	45	22.437792	10.262327	14.224093
2	ego first	square	jrd	90	13.625654	8.735318	9.50224
2	ego first	square	jrd	135	21.992392	18.070753	20.140224
2	ego first	square	jrd	180	14.677343	5.794927	12.854893
2	ego first	square	jrd	225	39.438297	-27.380009	19.523439
2	ego first	square	jrd	270	17.937389	-6.473017	11.451348
2	ego first	square	jrd	315	23.579997	-6.135263	25.994944
3	jrd first	square	ego	0	4.531364	4.330903	2.901094
3	jrd first	square	ego	45	6.969301	2.971505	7.955615
3	jrd first	square	ego	90	10.00707	7.99485	9.482001
3	jrd first	square	ego	135	10.929448	10.110758	11.750415
3	jrd first	square	ego	180	11.979016	10.954795	5.97871
3	jrd first	square	ego	225	9.115623	8.79355	6.554631
3	jrd first	square	ego	270	9.611007	9.445898	6.131014
3	jrd first	square	ego	315	5.814313	4.231977	7.113324
3	jrd first	square	jrd	0	14.048292	4.579948	7.689256
3	jrd first	square	jrd	45	22.410745	21.735391	10.414201
3	jrd first	square	jrd	90	11.404593	9.004098	11.062263
3	jrd first	square	jrd	135	27.233598	23.856624	11.991624
3	jrd first	square	jrd	180	7.596728	2.195104	15.308304
3	jrd first	square	jrd	225	19.052572	-11.236142	17.01924
3	jrd first	square	jrd	270	10.390806	7.969813	8.142641
3	jrd first	square	jrd	315	19.199902	-13.368599	13.939041
4	ego first	circ	ego	0	6.208803	0.635352	8.911268
4	ego first	circ	ego	45	4.476915	4.254001	7.037826
4	ego first	circ	ego	90	8.832051	-3.343213	9.226191
4	ego first	circ	ego	135	16.800112	-0.455565	11.942641
4	ego first	circ	ego	180	8.157301	4.909975	9.438522
4	ego first	circ	ego	225	13.458733	18.834518	19.410729
4	ego first	circ	ego	270	13.979998	16.316273	12.405995
4	ego first	circ	ego	315	38.626599	-26.199838	12.099863
4	ego first	circ	jrd	0	22.195223	-8.052745	14.634298
4	ego first	circ	jrd	45	38.029141	-29.256054	13.913116
4	ego first	circ	jrd	90	17.712946	-14.362411	14.236201
4	ego first	circ	jrd	135	33.323701	-11.504976	15.384361
4	ego first	circ	jrd	180	60.533817	-43.963131	12.218352
4	ego first	circ	jrd	225	31.086571	-5.988219	18.5537
4	ego first	circ	jrd	270	13.315366	2.886348	14.545704
4	ego first	circ	jrd	315	32.802656	-12.32148	13.856113
5	jrd first	circ	ego	0	67.69769	93.258348	8.609233
5	jrd first	circ	ego	45	28.816292	26.735699	11.017613
5	jrd first	circ	ego	90	43.856601	33.031138	16.705396
5	jrd first	circ	ego	135	64.102745	30.085774	15.892041
5	jrd first	circ	ego	180	56.050166	0.307592	10.272439
5	jrd first	circ	ego	225	74.533703	-70.947203	13.013518
5	jrd first	circ	ego	270	49.032054	-34.385804	17.03601
5	jrd first	circ	ego	315	75.658903	-45.119323	13.602488
5	jrd first	circ	jrd	0	28.685037	1.816867	21.537068
5	jrd first	circ	jrd	45	21.050136	9.387122	17.375417
5	jrd first	circ	jrd	90	15.305082	1.218201	23.193432
5	jrd first	circ	jrd	135	36.266631	-73.996787	18.483549
5	jrd first	circ	jrd	180	48.084537	-69.510688	23.488832
5	jrd first	circ	jrd	225	56.943757	-37.992707	27.742813
5	jrd first	circ	jrd	270	43.816621	-4.788004	25.159001
5	jrd first	circ	jrd	315	22.656862	3.200543	15.278113
6	ego first	square	ego	0	8.065055	0.093394	9.968739
6	ego first	square	ego	45	31.323731	8.714716	15.54621
6	ego first	square	ego	90	12.819962	-10.294674	14.171159
6	ego first	square	ego	135	18.843872	-16.904133	13.947204
6	ego first	square	ego	180	11.312509	7.247069	10.712992
6	ego first	square	ego	225	8.752721	-1.906391	14.502612
6	ego first	square	ego	270	11.117502	0.788527	12.417914
6	ego first	square	ego	315	36.041772	-3.048835	14.863787
6	ego first	square	jrd	0	33.192274	-17.482632	14.121463
6	ego first	square	jrd	45	22.829272	-1.556715	13.961333
6	ego first	square	jrd	90	41.549045	-2.083663	16.974168
6	ego first	square	jrd	135	23.075085	-0.465915	14.438616
6	ego first	square	jrd	180	40.852443	-23.802871	14.495423
6	ego first	square	jrd	225	51.956015	1.457853	15.130963
6	ego first	square	jrd	270	45.19305	-30.771751	11.51148
6	ego first	square	jrd	315	26.6966	-18.478146	10.481093
7	jrd first	square	ego	0	7.343648	2.649538	12.935915
7	jrd first	square	ego	45	23.2708	20.549295	11.754597
7	jrd first	square	ego	90	16.95115	15.632688	11.560474
7	jrd first	square	ego	135	22.826563	17.003677	12.214672
7	jrd first	square	ego	180	8.861372	8.861371	11.53709
7	jrd first	square	ego	225	31.014097	17.183176	21.475733
7	jrd first	square	ego	270	10.873322	8.492367	10.220245
7	jrd first	square	ego	315	12.843513	-7.773947	11.372996
7	jrd first	square	jrd	0	24.561588	12.957697	22.037256
7	jrd first	square	jrd	45	29.186729	21.52359	25.680284
7	jrd first	square	jrd	90	27.515583	-5.99063	34.067872
7	jrd first	square	jrd	135	23.267627	17.657681	17.974529
7	jrd first	square	jrd	180	23.721579	-4.66979	25.133007
7	jrd first	square	jrd	225	8.689988	0.026065	25.482903
7	jrd first	square	jrd	270	36.495682	-10.209427	24.371083
7	jrd first	square	jrd	315	32.984396	-10.865031	17.379921
8	ego first	circ	ego	0	11.307188	7.520243	9.481855
8	ego first	circ	ego	45	15.758959	12.030903	17.829594
8	ego first	circ	ego	90	8.761434	0.966575	13.790969
8	ego first	circ	ego	135	35.656328	18.948291	14.156129
8	ego first	circ	ego	180	22.517381	6.20654	12.039554
8	ego first	circ	ego	225	30.5299	-21.026836	24.001296
8	ego first	circ	ego	270	12.404822	4.812843	11.247954
8	ego first	circ	ego	315	19.320338	16.671108	11.792028
8	ego first	circ	jrd	0	17.357136	0.013337	26.915453
8	ego first	circ	jrd	45	46.299621	42.202834	27.553704
8	ego first	circ	jrd	90	56.663824	50.454539	27.375556
8	ego first	circ	jrd	135	19.138848	-8.181217	23.711315
8	ego first	circ	jrd	180	23.434528	-0.559686	35.581059
8	ego first	circ	jrd	225	19.813313	2.887478	46.637653
8	ego first	circ	jrd	270	55.444406	-35.510266	28.411099
8	ego first	circ	jrd	315	34.30217	-16.333718	22.2394
9	jrd first	circ	ego	0	12.338262	5.345173	7.712743
9	jrd first	circ	ego	45	22.160153	22.160153	8.242628
9	jrd first	circ	ego	90	15.473921	15.112139	9.274049
9	jrd first	circ	ego	135	30.067451	29.272222	9.42939
9	jrd first	circ	ego	180	13.890598	3.510331	8.195427
9	jrd first	circ	ego	225	27.553645	4.701061	11.28778
9	jrd first	circ	ego	270	17.929922	5.763818	9.686587
9	jrd first	circ	ego	315	27.616956	-26.593017	11.522426
9	jrd first	circ	jrd	0	29.506224	1.114907	12.837545
9	jrd first	circ	jrd	45	32.597231	24.371798	16.520993
9	jrd first	circ	jrd	90	26.651593	25.554705	13.576315
9	jrd first	circ	jrd	135	25.414192	13.119872	14.68601
9	jrd first	circ	jrd	180	21.130332	12.816734	14.020806
9	jrd first	circ	jrd	225	22.489047	-1.348273	15.953023
9	jrd first	circ	jrd	270	37.504671	-17.848408	16.545786
9	jrd first	circ	jrd	315	33.648431	-33.648432	16.698759
10	ego first	square	ego	0	8.2849	3.132887	5.620121
10	ego first	square	ego	45	10.460811	-1.362835	12.551808
10	ego first	square	ego	90	11.759114	0.569272	11.45253
10	ego first	square	ego	135	38.998384	-4.594136	11.406604
10	ego first	square	ego	180	6.928241	1.336549	13.631387
10	ego first	square	ego	225	17.455208	10.90734	16.816978
10	ego first	square	ego	270	23.397872	-1.40548	12.854995
10	ego first	square	ego	315	49.052999	-11.417258	14.45285
10	ego first	square	jrd	0	11.107496	-11.143182	17.145096
10	ego first	square	jrd	45	66.658192	-9.327478	23.9512
10	ego first	square	jrd	90	15.040201	9.613867	18.643585
10	ego first	square	jrd	135	50.188102	1.062548	32.920036
10	ego first	square	jrd	180	20.141129	-9.314877	19.810849
10	ego first	square	jrd	225	45.178683	-26.481842	32.842225
10	ego first	square	jrd	270	41.348455	9.44118	21.322898
10	ego first	square	jrd	315	40.84401	-12.563548	27.072464
11	jrd first	square	ego	0	7.531466	-3.590685	7.298867
11	jrd first	square	ego	45	26.835228	15.691337	8.547232
11	jrd first	square	ego	90	9.075198	-3.632236	8.251961
11	jrd first	square	ego	135	19.042354	-14.66911	7.663047
11	jrd first	square	ego	180	16.962581	-13.747497	6.276954
11	jrd first	square	ego	225	64.338065	-41.075628	7.708151
11	jrd first	square	ego	270	57.522194	-77.203818	8.204348
11	jrd first	square	ego	315	48.049876	-44.113544	7.740099
11	jrd first	square	jrd	0	5.10009	0.788825	11.225603
11	jrd first	square	jrd	45	17.434597	-10.532182	15.31991
11	jrd first	square	jrd	90	7.827871	-0.445221	9.975537
11	jrd first	square	jrd	135	73.951795	57.557595	10.901202
11	jrd first	square	jrd	180	64.207994	36.635156	15.301494
11	jrd first	square	jrd	225	47.095078	-50.764096	13.868002
11	jrd first	square	jrd	270	10.458328	-15.03062	12.651904
11	jrd first	square	jrd	315	32.004065	-1.198676	10.365943
12	ego first	circ	ego	0	14.166768	-11.865512	4.447248
12	ego first	circ	ego	45	12.440437	-9.060912	5.022216
12	ego first	circ	ego	90	8.07906	-9.75719	5.93909
12	ego first	circ	ego	135	10.269736	-7.495917	6.007228
12	ego first	circ	ego	180	14.086643	-6.948443	6.160594
12	ego first	circ	ego	225	13.449378	-5.758662	4.557156
12	ego first	circ	ego	270	12.98164	-9.077131	3.782335
12	ego first	circ	ego	315	19.238056	-13.35262	6.23737
12	ego first	circ	jrd	0	17.994468	3.294755	7.424272
12	ego first	circ	jrd	45	21.53594	14.756688	8.177632
12	ego first	circ	jrd	90	8.565015	5.453082	8.446632
12	ego first	circ	jrd	135	30.194903	5.919304	8.014836
12	ego first	circ	jrd	180	15.89199	4.977287	8.231054
12	ego first	circ	jrd	225	48.97577	-31.250955	8.177551
12	ego first	circ	jrd	270	17.878405	-7.068848	8.253058
12	ego first	circ	jrd	315	21.23455	-6.325482	9.125133
13	jrd first	circ	ego	0	8.702498	4.733503	8.048749
13	jrd first	circ	ego	45	17.391805	15.466374	14.192754
13	jrd first	circ	ego	90	14.893812	17.750647	12.091883
13	jrd first	circ	ego	135	25.037149	1.208153	19.461302
13	jrd first	circ	ego	180	8.663151	6.044789	20.964694
13	jrd first	circ	ego	225	55.044623	27.12769	15.804366
13	jrd first	circ	ego	270	20.508026	-8.779094	13.294305
13	jrd first	circ	ego	315	28.274305	-14.405736	15.980494
13	jrd first	circ	jrd	0	17.469174	-0.680395	20.423418
13	jrd first	circ	jrd	45	50.810529	30.516619	19.977324
13	jrd first	circ	jrd	90	18.805719	0.019311	22.725047
13	jrd first	circ	jrd	135	6.746379	-0.150126	28.895049
13	jrd first	circ	jrd	180	30.977505	10.315396	21.697376
13	jrd first	circ	jrd	225	23.69655	-5.131755	20.423086
13	jrd first	circ	jrd	270	53.12609	-15.757728	21.924375
13	jrd first	circ	jrd	315	20.81342	-14.049042	19.340553
14	ego first	square	ego	0	9.105787	-0.357155	11.124137
14	ego first	square	ego	45	51.856518	11.021388	14.851255
14	ego first	square	ego	90	59.595039	53.955393	17.576894
14	ego first	square	ego	135	55.178565	35.878755	28.32848
14	ego first	square	ego	180	29.678031	12.620103	9.598247
14	ego first	square	ego	225	50.590201	-30.80682	11.901918
14	ego first	square	ego	270	13.895541	-0.526132	17.824412
14	ego first	square	ego	315	26.200513	-17.363834	15.083145
14	ego first	square	jrd	0	16.963045	-11.313081	15.42678
14	ego first	square	jrd	45	32.493736	20.179674	28.473464
14	ego first	square	jrd	90	17.94664	-9.523468	32.553733
14	ego first	square	jrd	135	30.498355	-21.24185	26.920807
14	ego first	square	jrd	180	14.7728	0.725749	15.40016
14	ego first	square	jrd	225	34.431912	-3.890897	21.845143
14	ego first	square	jrd	270	28.739278	11.675548	25.080325
14	ego first	square	jrd	315	31.373483	-15.471771	22.152141
15	jrd first	square	ego	0	9.861415	0.921467	7.65533
15	jrd first	square	ego	45	21.271273	-2.530256	9.543251
15	jrd first	square	ego	90	17.541737	-7.836882	22.653943
15	jrd first	square	ego	135	22.985269	-9.737238	14.109233
15	jrd first	square	ego	180	14.860893	-1.645277	11.594531
15	jrd first	square	ego	225	19.854988	-5.036814	16.146871
15	jrd first	square	ego	270	33.381555	7.020422	15.099849
15	jrd first	square	ego	315	7.65004	-5.369623	10.549321
15	jrd first	square	jrd	0	16.499603	1.750716	12.772249
15	jrd first	square	jrd	45	51.774187	51.526069	14.724026
15	jrd first	square	jrd	90	46.073266	12.698249	16.293638
15	jrd first	square	jrd	135	50.165957	-7.574268	17.530644
15	jrd first	square	jrd	180	34.561856	11.159324	25.03835
15	jrd first	square	jrd	225	33.605973	0.70787	12.074659
15	jrd first	square	jrd	270	25.80433	-17.1141	10.927114
15	jrd first	square	jrd	315	26.585095	-7.604795	13.374052
16	ego first	circ	ego	0	6.854865	-3.854612	7.412949
16	ego first	circ	ego	45	42.088863	35.151782	10.90201
16	ego first	circ	ego	90	14.047657	8.043047	8.953778
16	ego first	circ	ego	135	17.828852	13.521762	22.349588
16	ego first	circ	ego	180	9.785317	2.883441	10.615965
16	ego first	circ	ego	225	46.261294	-42.784986	16.748488
16	ego first	circ	ego	270	10.070565	-5.867877	15.791889
16	ego first	circ	ego	315	38.219227	-38.219229	14.787403
16	ego first	circ	jrd	0	12.58392	2.847886	31.702289
16	ego first	circ	jrd	45	15.871894	18.763217	50.865068
16	ego first	circ	jrd	90	25.511228	18.633836	20.940356
16	ego first	circ	jrd	135	16.909895	5.827	33.449972
16	ego first	circ	jrd	180	6.424702	1.268658	37.064542
16	ego first	circ	jrd	225	18.378132	-14.785083	42.048976
16	ego first	circ	jrd	270	15.903715	-7.071567	26.526967
16	ego first	circ	jrd	315	25.818913	-13.890125	40.649855
17	jrd first	circ	ego	0	13.947379	0.081654	8.988454
17	jrd first	circ	ego	45	12.606528	0.552283	13.96889
17	jrd first	circ	ego	90	16.573707	-0.352717	11.439684
17	jrd first	circ	ego	135	15.607514	-3.607793	12.072776
17	jrd first	circ	ego	180	14.829403	-5.513851	9.08033
17	jrd first	circ	ego	225	14.307628	0.138011	9.444805
17	jrd first	circ	ego	270	13.37289	0.350504	9.976667
17	jrd first	circ	ego	315	12.360853	-2.724879	14.660667
17	jrd first	circ	jrd	0	27.060044	4.779191	20.680227
17	jrd first	circ	jrd	45	42.353116	0.711692	22.546052
17	jrd first	circ	jrd	90	37.306773	2.38447	23.384457
17	jrd first	circ	jrd	135	40.281715	-12.033008	35.023295
17	jrd first	circ	jrd	180	32.684684	6.6528	28.405814
17	jrd first	circ	jrd	225	46.203201	15.615491	24.544396
17	jrd first	circ	jrd	270	20.243795	-5.005617	23.176742
17	jrd first	circ	jrd	315	41.157825	-1.106145	17.767045
18	ego first	square	ego	0	8.082803	-1.517504	3.431855
18	ego first	square	ego	45	16.68865	19.661188	6.255889
18	ego first	square	ego	90	8.59176	5.783317	4.921989
18	ego first	square	ego	135	27.099563	24.812941	7.082653
18	ego first	square	ego	180	8.488965	-0.519909	6.116012
18	ego first	square	ego	225	9.416813	-1.808614	5.851371
18	ego first	square	ego	270	12.894131	-5.994627	3.974302
18	ego first	square	ego	315	11.466881	-3.337216	5.416979
18	ego first	square	jrd	0	22.193937	-7.585173	8.266299
18	ego first	square	jrd	45	47.11644	-0.374125	9.198484
18	ego first	square	jrd	90	51.741827	29.376866	8.392892
18	ego first	square	jrd	135	67.373758	12.236572	6.891533
18	ego first	square	jrd	180	41.876999	18.170004	10.832798
18	ego first	square	jrd	225	45.85288	-25.599629	11.759504
18	ego first	square	jrd	270	15.605256	-16.636778	9.066151
18	ego first	square	jrd	315	37.565682	-21.209365	11.195175
19	jrd first	square	ego	0	9.963338	-0.401495	6.977995
19	jrd first	square	ego	45	10.781837	3.319534	9.239065
19	jrd first	square	ego	90	8.527582	0.446815	8.401545
19	jrd first	square	ego	135	13.60366	-2.757913	8.698516
19	jrd first	square	ego	180	10.122782	7.971252	5.420185
19	jrd first	square	ego	225	48.616674	-40.805351	10.133747
19	jrd first	square	ego	270	10.555341	1.201192	7.578666
19	jrd first	square	ego	315	6.954895	-0.321498	8.233521
19	jrd first	square	jrd	0	14.538447	5.020921	14.159045
19	jrd first	square	jrd	45	16.495513	3.896286	14.776698
19	jrd first	square	jrd	90	11.006668	6.104258	11.872703
19	jrd first	square	jrd	135	22.808422	2.686803	18.623698
19	jrd first	square	jrd	180	9.525063	-0.452884	12.927683
19	jrd first	square	jrd	225	34.074745	13.929697	16.974751
19	jrd first	square	jrd	270	10.406105	-2.795164	10.284712
19	jrd first	square	jrd	315	8.372048	0.994445	13.627366
20	ego first	circ	ego	0	72.002874	-53.803833	11.477973
20	ego first	circ	ego	45	40.67511	16.32181	13.231064
20	ego first	circ	ego	90	73.008463	25.188343	16.335741
20	ego first	circ	ego	135	23.227692	13.517752	12.383728
20	ego first	circ	ego	180	58.230993	22.054948	8.490102
20	ego first	circ	ego	225	32.703961	20.043981	12.234588
20	ego first	circ	ego	270	40.762376	-24.045251	7.974665
20	ego first	circ	ego	315	30.359249	-20.319352	14.402211
20	ego first	circ	jrd	0	33.844345	5.117848	17.771566
20	ego first	circ	jrd	45	58.551673	39.344912	17.998335
20	ego first	circ	jrd	90	25.741928	23.437043	15.421391
20	ego first	circ	jrd	135	20.589138	-11.198664	10.134562
20	ego first	circ	jrd	180	46.506235	40.412987	16.79409
20	ego first	circ	jrd	225	42.922296	16.520544	16.408164
20	ego first	circ	jrd	270	75.820441	9.041107	24.256599
20	ego first	circ	jrd	315	28.046639	-25.752864	18.603315
21	jrd first	circ	ego	0	9.524372	-7.430834	8.690064
21	jrd first	circ	ego	45	16.529906	8.846619	12.586657
21	jrd first	circ	ego	90	18.599816	-9.389515	13.629589
21	jrd first	circ	ego	135	30.435202	27.980428	13.432464
21	jrd first	circ	ego	180	13.918657	-12.656817	11.564985
21	jrd first	circ	ego	225	37.745335	25.21458	11.266489
21	jrd first	circ	ego	270	21.695231	-30.46474	8.745465
21	jrd first	circ	ego	315	36.361408	-34.95468	14.830363
21	jrd first	circ	jrd	0	21.237271	-12.024675	13.134978
21	jrd first	circ	jrd	45	43.445076	23.196724	13.316856
21	jrd first	circ	jrd	90	42.759988	21.650056	13.02491
21	jrd first	circ	jrd	135	32.521678	30.79176	17.778851
21	jrd first	circ	jrd	180	54.981606	11.475372	16.108726
21	jrd first	circ	jrd	225	41.195346	-37.81376	16.270805
21	jrd first	circ	jrd	270	71.273612	-34.417104	14.742583
21	jrd first	circ	jrd	315	32.006298	-10.882383	14.171994
22	ego first	square	ego	0	7.830024	0.566323	7.257963
22	ego first	square	ego	45	11.028337	-0.292467	22.447881
22	ego first	square	ego	90	10.760276	0.849058	24.885368
22	ego first	square	ego	135	11.547283	7.985646	23.766114
22	ego first	square	ego	180	38.892917	14.818095	17.448113
22	ego first	square	ego	225	41.78158	16.130265	29.345303
22	ego first	square	ego	270	21.631742	-29.960898	12.391099
22	ego first	square	ego	315	13.220126	-12.789266	14.369974
22	ego first	square	jrd	0	32.331052	-5.789633	37.603347
22	ego first	square	jrd	45	44.200815	-5.511155	65.992976
22	ego first	square	jrd	90	16.425193	-7.268356	49.73023
22	ego first	square	jrd	135	62.715399	-25.688639	47.732203
22	ego first	square	jrd	180	62.776027	56.546786	36.803533
22	ego first	square	jrd	225	65.993127	2.481773	28.276627
22	ego first	square	jrd	270	87.965579	12.867072	30.457629
22	ego first	square	jrd	315	49.919072	-25.390078	46.953765
23	jrd first	square	ego	0	6.611548	-5.258084	7.654287
23	jrd first	square	ego	45	7.569412	-7.569413	11.238547
23	jrd first	square	ego	90	56.797072	0.452327	16.559713
23	jrd first	square	ego	135	86.176507	38.608778	24.448814
23	jrd first	square	ego	180	8.769484	-3.725134	15.712195
23	jrd first	square	ego	225	39.453367	-0.73993	12.443133
23	jrd first	square	ego	270	18.364583	-1.972328	13.540429
23	jrd first	square	ego	315	8.758888	-1.341223	12.753188
23	jrd first	square	jrd	0	22.706772	-3.923297	13.622383
23	jrd first	square	jrd	45	61.078918	61.07892	21.254269
23	jrd first	square	jrd	90	91.954244	92.534305	14.673789
23	jrd first	square	jrd	135	123.278297	3.278297	17.109117
23	jrd first	square	jrd	180	106.371393	82.091464	23.068323
23	jrd first	square	jrd	225	105.623495	7.737667	27.337074
23	jrd first	square	jrd	270	81.315241	-78.979048	15.69193
23	jrd first	square	jrd	315	64.228621	-4.228619	18.242777
24	jrd first	circ	ego	0	5.836884	-4.548597	4.874124
24	jrd first	circ	ego	45	6.755903	1.583373	6.280103
24	jrd first	circ	ego	90	6.199055	-4.199251	5.265148
24	jrd first	circ	ego	135	5.323697	-3.546709	9.051492
24	jrd first	circ	ego	180	6.985614	-6.700057	4.828444
24	jrd first	circ	ego	225	16.784239	-10.781012	5.941796
24	jrd first	circ	ego	270	6.925896	-6.227126	5.045375
24	jrd first	circ	ego	315	18.881576	-7.065542	6.538636
24	jrd first	circ	jrd	0	21.725274	0.17815	8.175817
24	jrd first	circ	jrd	45	48.9545	14.911457	11.106709
24	jrd first	circ	jrd	90	24.935658	14.202815	11.13545
24	jrd first	circ	jrd	135	36.110976	12.97586	13.092174
24	jrd first	circ	jrd	180	17.813218	-0.502762	12.567879
24	jrd first	circ	jrd	225	19.050715	11.948724	14.212531
24	jrd first	circ	jrd	270	18.823114	-12.01068	9.935024
24	jrd first	circ	jrd	315	37.079667	-9.61592	11.417914
