# Supplementary material for: Alignment in spatial memory: Encoding of reference frames or of relations?
Source: Psychon Bull Rev. 2020 Oct 6;28(1):249–58. doi: 10.3758/s13423-020-01791-y (PMC7870619; doi:10.3758/s13423-020-01791-y)
Supplement: Supplementary file 1 — (PDF 1.28 MB) [file 13423_2020_1791_MOESM1_ESM.zip › supplement/AnalysesSteps.R]

#Analyses Steps for loading, preprocessing, and analyzing the "Reference Frames or Relations?" data
#
# working directory needs to contain the following files
# 1) rforData_24Participants_2SDFilter.csv (experimental data)
# 2) preprocess.R (script to partial out disparity effects)
# 3) signedErrorMeans.R (script to obtain signed error means and CIs using circular statistics)
# 4) signedErrorCorrelations.R (script to test individual signed error patterns)
## requires ez and ggplot2 packages
library("ez")
library("ggplot2")

# load the data (2SD filtered w/o participant 1)
rforData <- read.csv("rforData_24Participants_2SDFilter.csv")
rforData$heading <- factor(rforData$heading)

## preprocess
# partial out disparity effects
source("./preprocess.R")
# aggregate for alignment effects
rforDataCovAli <- rforDataCov
rforDataCovAli$alignment <- "aligned"
rforDataCovAli$alignment[rforDataCovAli$heading == 45 | rforDataCovAli$heading == 135 | rforDataCovAli$heading == 225 | rforDataCovAli$heading == 315] <- "misaligned"
rforDataCovAli <- rforDataCovAli[(rforDataCovAli$task == "ego" & rforDataCovAli$heading != 0 & rforDataCovAli$heading != 180) | rforDataCovAli$task == "jrd",]


### analyze
## RT
# full factorial
ezANOVA(rforDataCov,dv = .(covRT),wid = .(ID),within = .(heading,task),between = .(shape),type = 3)
# alignment
ezStats(rforDataCovAli,dv = .(covRT),wid = .(ID),within = .(alignment),within_full = .(alignment,task), type = 3)
ezANOVA(rforDataCovAli,dv = .(covRT),wid = .(ID),within = .(alignment,task),between = .(shape),type = 3)
# alignment only Ego
ezStats(rforDataCovAli[rforDataCovAli$task=="ego",],dv = .(covRT),wid = .(ID),within = .(alignment), type = 3)
ezANOVA(rforDataCovAli[rforDataCovAli$task=="ego",],dv = .(covRT),wid = .(ID),within = .(alignment),between = .(shape),type = 3)

## Absolute Error
# full factorial
ezANOVA(rforDataCov,dv = .(covAE),wid = .(ID),within = .(heading,task),between = .(shape),type = 3)
# alignment
ezStats(rforDataCovAli,dv = .(covAE),wid = .(ID),within = .(alignment),within_full = .(alignment,task), type = 3)
ezANOVA(rforDataCovAli,dv = .(covAE),wid = .(ID),within = .(alignment,task),between = .(shape),type = 3)
# alignment only Ego
ezStats(rforDataCovAli[rforDataCovAli$task=="ego",],dv = .(covAE),wid = .(ID),within = .(alignment), type = 3)
ezANOVA(rforDataCovAli[rforDataCovAli$task=="ego",],dv = .(covAE),wid = .(ID),within = .(alignment),between = .(shape),type = 3)


## Signed Error
# means and CIs
source("./signedErrorMeans.R")
# for plotting, if desired
SEcond <- c(-180, -135, -90, -45, 0, 45, 90, 135, 180)
#plotSE <- c(meanSE[5:8],meanSE[1:5])
plotSEego <- c(meanSEego[5:8],meanSEego[1:5])
bRegoM <- matrix(unlist(bRego),ncol = 2,byrow = TRUE)
lower <- c(bRegoM[,1][5:8],bRegoM[,1][1:5])
upper <- c(bRegoM[,2][5:8],bRegoM[,2][1:5])
bRegoDF <- data.frame(SEC = SEcond,se = plotSEego,lB = lower, uB = upper)
ggplot(bRegoDF, aes(x = SEC, y = se)) + geom_line() + geom_errorbar(aes(ymin = lB, ymax = uB, width= 10)) + geom_point() + scale_x_continuous(breaks = seq(-180,180,45))

plotSEjrd <- c(meanSEjrd[5:8],meanSEjrd[1:5])
bRjrdM <- matrix(unlist(bRjrd),ncol = 2,byrow = TRUE)
lower <- c(bRjrdM[,1][5:8],bRjrdM[,1][1:5])
upper <- c(bRjrdM[,2][5:8],bRjrdM[,2][1:5])
bRjrdDF <- data.frame(SEC = SEcond,se = plotSEjrd,lB = lower, uB = upper)
ggplot(bRjrdDF, aes(x = SEC, y = se)) + geom_line() + geom_errorbar(aes(ymin = lB, ymax = uB, width= 10)) + geom_point() + scale_x_continuous(breaks = seq(-180,180,45))

# individual correlations
source("./signedErrorCorrelations.R")
cors <- getCors(c(8,1,2))
median(cors$corEgo)
binom.test(sum(cors$corEgo > 0),24)
median(cors$corJrd)
binom.test(sum(cors$corJrd > 0),24)
cors <- getCors(c(2,3,4))
median(cors$corEgo)
binom.test(sum(cors$corEgo > 0),24)
median(cors$corJrd)
binom.test(sum(cors$corJrd > 0),24)
cors <- getCors(c(4,5,6))
median(cors$corEgo)
binom.test(sum(cors$corEgo > 0),24)
median(cors$corJrd)
binom.test(sum(cors$corJrd > 0),24)
cors <- getCors(c(6,7,8))
median(cors$corEgo)
binom.test(sum(cors$corEgo > 0),24)
median(cors$corJrd)
binom.test(sum(cors$corJrd > 0),24)
