# Supplementary material for: Alignment in spatial memory: Encoding of reference frames or of relations?
Source: Psychon Bull Rev. 2020 Oct 6;28(1):249–58. doi: 10.3758/s13423-020-01791-y (PMC7870619; doi:10.3758/s13423-020-01791-y)
Supplement: Supplementary file 1 — (PDF 1.28 MB) [file 13423_2020_1791_MOESM1_ESM.zip › supplement/preprocess.R]

# Assuming a dataframe called "rforData" is in the workspace and contains all the data of the experiment
#
# Partialling out disparity effects
#

# recode heading to body disparity
rforDataCov <- rforData
rforDataCov$bodyDisp <- as.numeric(rforData$heading)
# have to recode bodyDisp to make it numeric and in the right range (looks circuitous, but don't see a better way to do this)
rforDataCov$bodyDisp <- (rforDataCov$bodyDisp-1)*45
rforDataCov$bodyDisp[rforDataCov$heading == 315] <- 45
rforDataCov$bodyDisp[rforDataCov$heading == 270] <- 90
rforDataCov$bodyDisp[rforDataCov$heading == 225] <- 135
# in JRD, 0° and 180° actual have different disparities
rforDataCov$bodyDisp[rforDataCov$bodyDisp == 0 & rforDataCov$task == "jrd"] <- 22.5
rforDataCov$bodyDisp[rforDataCov$bodyDisp == 180 & rforDataCov$task == "jrd"] <- 157.5
# if people are using a strategy to respond in 180° based on 0° the real disparity cannot be assumed to be 180°
rforDataCov$bodyDisp[rforDataCov$bodyDisp == 180 & rforDataCov$task == "ego"] <- 22.5
rforDataCov$covRT <- 0
rforDataCov$covAE <- 0

# now start doing the regression analyses
# for each participant
for (p in rforDataCov$ID){
  # different analyses for the two tasks
  indvEgo <- rforDataCov[rforDataCov$ID == p & rforDataCov$task == "ego",]
  indvJrd <- rforDataCov[rforDataCov$ID == p & rforDataCov$task == "jrd",]
  
  # analyze ego: regression based on 45 - 135, but prediction for the full range
  tmpEgo <- indvEgo[indvEgo$bodyDisp == 45 | indvEgo$bodyDisp == 90 | indvEgo$bodyDisp == 135,]
  # RT
  rtRegEgo <- lm(rt ~ bodyDisp,tmpEgo)
  # error
  errRegEgo <- lm(ae ~ bodyDisp,tmpEgo)
  
  # analyze jrd: regression and prediction for the full range 0 - 180 (but with predictor variable being 22.5, 45 - 135, 157.5)
  # RT
  rtRegJrd <- lm(rt ~ bodyDisp,indvJrd)
  # error
  errRegJrd <- lm(ae ~ bodyDisp,indvJrd)
  
  # compute residuals and set new variables accordingly
  # ego rt, ego ae, jrd rt, jrd ae
  # Feb 28th, 2020: regression not only removes disparity effect, but also leads to an average of zero in the residuals
  # to keep the original mean of the dependent measures, we add the mean to the residuals.
  rforDataCov$covRT[rforDataCov$ID == p & rforDataCov$task == "ego"] <- indvEgo$rt - predict(rtRegEgo,rforDataCov[rforDataCov$ID == p & rforDataCov$task == "ego",]) + mean(rforDataCov$rt[rforDataCov$ID == p & rforDataCov$task == "ego"])
  rforDataCov$covAE[rforDataCov$ID == p & rforDataCov$task == "ego"] <- indvEgo$ae - predict(errRegEgo,rforDataCov[rforDataCov$ID == p & rforDataCov$task == "ego",]) + mean(rforDataCov$ae[rforDataCov$ID == p & rforDataCov$task == "ego"])
  rforDataCov$covRT[rforDataCov$ID == p & rforDataCov$task == "jrd"] <- indvJrd$rt - predict(rtRegJrd,rforDataCov[rforDataCov$ID == p & rforDataCov$task == "jrd",]) + mean(rforDataCov$rt[rforDataCov$ID == p & rforDataCov$task == "jrd"])
  rforDataCov$covAE[rforDataCov$ID == p & rforDataCov$task == "jrd"] <- indvJrd$ae - predict(errRegJrd,rforDataCov[rforDataCov$ID == p & rforDataCov$task == "jrd",]) + mean(rforDataCov$ae[rforDataCov$ID == p & rforDataCov$task == "jrd"])
  rm("indvEgo","indvJrd","errRegEgo","errRegJrd","rtRegEgo","rtRegJrd","tmpEgo","p")
}
