# Supplementary material for: Alignment in spatial memory: Encoding of reference frames or of relations?
Source: Psychon Bull Rev. 2020 Oct 6;28(1):249–58. doi: 10.3758/s13423-020-01791-y (PMC7870619; doi:10.3758/s13423-020-01791-y)
Supplement: Supplementary file 1 — (PDF 1.28 MB) [file 13423_2020_1791_MOESM1_ESM.zip › supplement/signedErrorCorrelations.R]

# Assuming a dataframe called "rforData" is in the workspace and contains all the data of the Experiment
# 
# computes individual correlation coefficients for a given range of disparities
# range of disparities is given in terms of indices such that indices 1:8 map to angles as ordered in the disparity lists below
# for example, indices 8, 1, 2 map to -45, 0, 45 below
# requires CircStats package
library(CircStats)

# function that transforms signed angles to radians
toRad <- function(ang){
  ndxN <- ang<0
  ndxP <- ang >=0
  ang[ndxP] <- ang[ndxP]/180*pi
  ang[ndxN] <- (2 + ang[ndxN]/180)*pi
  return(ang)
}


getCors <- function(ndx){
  
  disparities = c(0, 45, 90, 135, 180, 225, 270, 315)
  circDisp = c(0, 45, 90, 135, 180, -135, -90, -45)
  indvSE <- data.frame()
  allIDs <- unique(rforData$ID)
  
  for (id in allIDs){
    indvEgo <- rforData[rforData$ID == id & rforData$task == "ego",]
    indvJrd <- rforData[rforData$ID == id & rforData$task == "jrd",]
    selDisp <- circDisp[ndx]
    sesEgo <- c(indvEgo[indvEgo$heading == disparities[ndx[1]],7],indvEgo[indvEgo$heading == disparities[ndx[2]],7],indvEgo[indvEgo$heading == disparities[ndx[3]],7])
    sesJrd <- c(indvJrd[indvJrd$heading == disparities[ndx[1]],7],indvJrd[indvJrd$heading == disparities[ndx[2]],7],indvJrd[indvJrd$heading == disparities[ndx[3]],7])
    cEgo <- as.double(circ.cor(toRad(circDisp[ndx]),toRad(sesEgo)))
    cJrd <- as.double(circ.cor(toRad(circDisp[ndx]),toRad(sesJrd)))
    indvSE <- rbind(indvSE,c(id,cEgo,cJrd))
  }
  # rename columns in new dataframe
  fn <- names(indvSE)
  names(indvSE)[names(indvSE)==fn[1]] <- "ID"
  names(indvSE)[names(indvSE)==fn[2]] <- "corEgo"
  names(indvSE)[names(indvSE)==fn[3]] <- "corJrd"
  return(indvSE)
}
