# Supplementary material for: Alignment in spatial memory: Encoding of reference frames or of relations?
Source: Psychon Bull Rev. 2020 Oct 6;28(1):249–58. doi: 10.3758/s13423-020-01791-y (PMC7870619; doi:10.3758/s13423-020-01791-y)
Supplement: Supplementary file 1 — (PDF 1.28 MB) [file 13423_2020_1791_MOESM1_ESM.zip › supplement/signedErrorMeans.R]

# Assuming a dataframe called "rforData" is in the workspace and contains all the data of the Experiment
# 
# computes circular statistics on the signed error. Specifically, the mean of the signed error for each disparity and corresponding standard errors (bootstrap-based)

## requires CircStats package
library(CircStats)

# function that can be used to bootstrap the circular mean
myCM <- function(data,indicies){
  d <- data[indicies]
  return(circ.mean(d))
}

# function that transforms signed angles to radians
toRad <- function(ang){
  ndxN <- ang<0
  ndxP <- ang >=0
  ang[ndxP] <- ang[ndxP]/180*pi
  ang[ndxN] <- (2 + ang[ndxN]/180)*pi
  return(ang)
}

# 1) collapse signed errors across task and shape
disparities <- c(0, 45, 90, 135, 180, 225, 270, 315)
meanSE <- rep(NA,8)
meanSEego <- rep(NA,8)
meanSEjrd <- rep(NA,8)
stdErr <- rep(NA,8)
stdErrEgo <- rep(NA,8)
stdErrJrd <- rep(NA,8)
bR <- list()
bRego <-list()
bRjrd <- list()

# computing three rows of means: (1) collapsed across tasks, (2) only ego, (3) only jrd
i <- 1
for (d in disparities){
  se <- rforData[rforData$heading == d,7]#using SE
  seEgo <- rforData[(rforData$heading == d) & (rforData$task == "ego"),7]#using SE
  seJrd <- rforData[(rforData$heading == d) & (rforData$task == "jrd"),7]#using SE
  # transform to radians
  ndxN <- se < 0
  ndxP <- se >= 0
  se[ndxP] <- (se[ndxP]/180)*pi
  se[ndxN] <- (2 + se[ndxN]/180)*pi
  ndxN <- seEgo < 0
  ndxP <- seEgo >= 0
  seEgo[ndxP] <- (seEgo[ndxP]/180)*pi
  seEgo[ndxN] <- (2 + seEgo[ndxN]/180)*pi
  ndxN <- seJrd < 0
  ndxP <- seJrd >= 0
  seJrd[ndxP] <- (seJrd[ndxP]/180)*pi
  seJrd[ndxN] <- (2 + seJrd[ndxN]/180)*pi
  # do all needed analyses
  meanSE[i] <- circ.mean(se)
  bR[[i]] <- boot.ci(boot(se, statistic=myCM, R=1000), type="bca")
  meanSEego[i] <- circ.mean(seEgo)
  meanSEjrd[i] <- circ.mean(seJrd)
  bRego[[i]] <- boot.ci(boot(seEgo, statistic=myCM, R=1000), type="bca")
  bRjrd[[i]] <- boot.ci(boot(seJrd, statistic=myCM, R=1000), type="bca")
  # extract CIs
  bR[[i]] <- bR[[i]][[4]][4:5]
  bRego[[i]] <- bRego[[i]][[4]][4:5]
  bRjrd[[i]] <- bRjrd[[i]][[4]][4:5]
  i <- i+1
}
# finally re-map all results back onto degrees
meanSE <- meanSE/pi*180
meanSEego <- meanSEego/pi*180
meanSEjrd <- meanSEjrd/pi*180
for (i in 1:8) {
  bR[[i]] <- bR[[i]]/pi*180
  bRego[[i]] <- bRego[[i]]/pi*180
  bRjrd[[i]] <- bRjrd[[i]]/pi*180
}
rm("d","i","disparities","ndxN","ndxP","se","seEgo","seJrd","stdErr","stdErrEgo","stdErrJrd","myCM","toRad")
