# Supplementary material for: Alignment in spatial memory: Encoding of reference frames or of relations?
Source: Psychon Bull Rev. 2020 Oct 6;28(1):249–58. doi: 10.3758/s13423-020-01791-y (PMC7870619; doi:10.3758/s13423-020-01791-y)
Supplement: Supplementary file 1 — (PDF 1.28 MB) [file 13423_2020_1791_MOESM1_ESM.zip › supplement/Readme.txt]

These are the data and analyses files related to the article "Alignment in spatial memory: Encoding of reference frames or of relations?".

rforData_24Participants_2SDFilter.csv contains the data.

AnalysesSteps.R is the main analysis R script that draws on the three other R scripts.

All files should be in the same directory when running Analyses.R.
